# Supplementary material for: Aspirin Inhibition of Prostaglandin Synthesis Impairs Mosquito Egg Development
Source: Cells. 2022 Dec 16;11(24):4092. doi: 10.3390/cells11244092 (PMC9776805; doi:10.3390/cells11244092)
Supplement: Supplementary file 1 [file cells-11-04092-s001.zip]

Archive with 1 entries (1 files):
- cells-2062172-supplementary.pdf
